# Supplementary material for: The Rapid Adaptation and Optimisation of a Digital Behaviour-Change Intervention to Reduce the Spread of COVID-19 in Schools
Source: Int J Environ Res Public Health. 2022 May 31;19(11):6731. doi: 10.3390/ijerph19116731 (PMC9180389; doi:10.3390/ijerph19116731)
Supplement: Supplementary file 1 [file ijerph-19-06731-s001.zip]

Archive with 1 entries (1 files):
- ijerph-1650596-supplementary.pdf
